# Supplementary material for: Hypertension promotes bone loss and fragility by favoring bone resorption in mouse models
Source: J Clin Invest. 2025 Aug 19;135(20):e184325. doi: 10.1172/JCI184325 (PMC12547992; doi:10.1172/JCI184325)
Supplement: Supporting data values [file jci-135-184325-s138.xlsx]

## Sheet: Fig 1B
Vehicle	Ang II
14.5	10.6
18.8	11.9
16.6	9
18.1	12.1
15.8	8.1
13.8	10.9
14.5	12
11.5	8.3
12.7	11.4
11.1	11.7
9.1	8.3
11.4	13.5
13.7	8.8
10.3	10.3
10.9	11.8
	10

## Sheet: Fig 1C
Vehicle	Ang II
52	40
47	44
45	38
48	40
52	33
48	39
50	36
44	37
49	38
44	41
37	36
42	44
46	37
38	35
39	38
	36

## Sheet: Fig 1D
Vehicle	Ang II
4.681	4.547
5.661	4.408
5.312	4.255
5.524	4.758
4.886	4.311
4.803	4.505
4.662	5.079
4.593	4.242
3.891	4.693
4.639	4.26
4.523	4.294
4.697	4.495
4.49	4.474
4.504	4.489
4.652	4.746
	4.651

## Sheet: Fig 1E
Vehicle	Ang II
894	865
886	878
889	850
886	869
908	847
901	879
901	841
900	860
878	831
867	850
837	833
867	856
868	813
822	810
839	836
	815

## Sheet: Fig 1G
Vehicle	Ang II
0.871	0.816
0.876	0.78
0.938	0.72
0.927	0.823
0.896	0.712
0.895	0.784
0.86	0.739
0.817	0.723
0.92	0.772
0.824	0.913
0.748	0.688
0.82	0.85
0.949	0.715
0.855	0.795
0.801	0.79
	0.769

## Sheet: Fig 1H
Vehicle	Ang II
15.3	16.1
15.4	13.6
14.7	14.3
15.8	14
14.3	13.8
15.7	14.3
15	14.9
14.9	13.4
16.1	15.4
16	14.6
15.5	14.8
15.8	14
15.8	14
14.2	13
15.6	14.4
	15.1

## Sheet: Fig 1I
Vehicle	Ang II
19.7	17.2
21.5	18.4
27.3	15.3
21.9	16.4
21.4	17.1
19.8	17.3
20.8	15
17.2	15.9
18.8	17
16.4	19
14.2	13.6
17.4	17.6
21.7	13.3
19.4	19.6
15.6	15.5
	13.9

## Sheet: Fig 1J
Vehicle			Ang II
Section Modulus	Ultimate Moment		Section Modulus	Ultimate Moment
0.234	39.4		0.255	34.3
0.224	43		0.2	36.8
0.249	54.7		0.184	30.7
0.244	43.8		0.212	32.8
0.231	42.9		0.273	34.3
0.239	39.5		0.248	34.7
0.229	41.6		0.204	29.9
0.201	34.5		0.212	31.8
0.209	37.6		0.21	34
0.183	32.8		0.277	38
0.228	28.4		0.177	27.2
0.184	34.8		0.247	35.2
0.217	43.4		0.185	26.6
0.179	38.8		0.231	39.2
0.194	31.2		0.222	31
			0.197	27.8

## Sheet: Fig 2B
Control	DOCA
10.3	7.5
11.1	8.6
7.1	6.3
10.4	7.5
12.3	8.3
15.5	9.2
10.5	12.4
11.8	9.6
11.3	6.4
10.6	7.4
12.7	7.5
11.5	9.8
12.1
13.8
14.3
16.3

## Sheet: Fig 2C
Control	DOCA
35	32
37	33
33	31
38	32
40	33
42	32
46	47
50	39
49	34
44	35
43	35
41	45
48
48
50
48

[truncated: 152 more sheets: Fig 2D, Fig 2E, Fig 2G, Fig 2H, Fig 2I, Fig 2J , Fig 3B, Fig 3C, Fig 3D, Fig 3H, Fig 3I, Fig 3J, Fig 4B, Fig 4D, Fig 4F, Fig 4H, Fig 4J, Fig 4L, Fig 5C, Fig 5D …]
